# Supplementary material for: Enhancing Giardicidal Activity and Aqueous Solubility through the Development of “RetroABZ”, a Regioisomer of Albendazole: In Vitro, In Vivo, and In Silico Studies
Source: Int J Mol Sci. 2023 Oct 6;24(19):14949. doi: 10.3390/ijms241914949 (PMC10573946; doi:10.3390/ijms241914949)
Supplement: Supplementary file 1 [file ijms-24-14949-s001.zip]

Archive with 1 entries (1 files):
- ijms-2645490-supplementary.pdf
